# Supplementary material for: Impact of LTR-Retrotransposons on Genome Structure, Evolution, and Function in Curcurbitaceae Species
Source: Int J Mol Sci. 2022 Sep 5;23(17):10158. doi: 10.3390/ijms231710158 (PMC9456015; doi:10.3390/ijms231710158)
Supplement: Supplementary file 1 [file ijms-23-10158-s001.zip]

Archive with 1 entries (1 files):
- ijms-1877707-supplementary.pdf
